# Supplementary material for: Sub-Immunosuppressive Tacrolimus Ameliorates Amyloid-Beta and Tau Pathology in 3xTg-AD Mice
Source: Int J Mol Sci. 2025 Feb 20;26(5):1797. doi: 10.3390/ijms26051797 (PMC11898583; doi:10.3390/ijms26051797)
Supplement: Supplementary file 1 [file ijms-26-01797-s001.zip]

Archive with 1 entries (1 files):
- ijms-3453252-supplementary.pdf
